# Supplementary material for: Plasma Somatostatin Levels Are Lower in Patients with Coronary Stenosis and Significantly Increase after Stent Implantation
Source: J Clin Med. 2024 Aug 12;13(16):4727. doi: 10.3390/jcm13164727 (PMC11355572; doi:10.3390/jcm13164727)
Supplement: Supplementary file 1 [file jcm-13-04727-s001.zip]

Archive with 1 entries (1 files):
- Tables S1-S3.pdf
